# Supplementary material for: Involvement of Plasmodium falciparum protein kinase CK2 in the chromatin assembly pathway
Source: BMC Biol. 2012 Jan 31;10:5. doi: 10.1186/1741-7007-10-5 (PMC3296614; doi:10.1186/1741-7007-10-5)
Supplement: Additional file 3 — Additional Table A2. List of proteins identified by mass spectrometry analysis of protein complexes immunoprecipitated from the parasite line expressing hemagglutinin-tagged PfCK2β1. [file 1741-7007-10-5-S3.XLSX]

## Sheet: Feuil1
	plasmo db		unique peptide 3D7A	unique peptide CK2b1	total peptide 3D7A	total peptide CK2b1
casein kinase 2 beta chain	PF13_0232	Q8IDR5	0	13	0	37
histone h2a	PFF0860c	C6KT18	0	3	0	35
conserved plasmodium protein	PF13_0243		0	10	0	17
smarca-related protein	PFF1185w		0	6	0	8
moving junction protein	PF11_0168		0	7	0	9
chromosome segregation protein	MAL13P1.96	Q8IED2	0	8	0	8
RNA binding protein	PFF0250w		0	4	0	6
minichromosome maintenance protein 3	PFE1345c		0	6	0	6
histone h2b	PF07_0054		0	4	0	4
casein kinase 1	PF11_0377	Q8IHZ9/C6S3F7	0	4	0	4
nucleosome assembly protein	PFI0930c		0	3	0	4
merozoite capping protein 1	PF10_0268		0	2	0	4
cytosolic preribosomal GTP binding protein	PFE1215c	Q8I3M1	0	4	0	4
tyrosyl-tRNA synthetase	MAL8P1.125	Q8IAR7	0	4	0	4
conserved plasmodium protein	PFI0610w	COH535	0	4	0	5
RNA binding protein	PFI1435w		0	4	0	4
signal recognition particle SRP19	PFL0785c		0	3	0	3
conserved plasmodium protein	MAL8P1.62		0	3	0	3
plasmodium exported protein	MAL8P1.206	C0H4Z7	0	2	0	3
conserved plasmodium protein	PF14_0434		0	2	0	4
replication factor c, subunit 2	PFB0840w	O96260	0	2	0	4
dynamin like protein	PF10_0368		0	3	0	3
protein phosphatase	PF11_0281		0	3	0	3
ATP-dependent DNA helicase	PF13_0330		0	3	0	3
probable protein	PFF0335c	C6KSR6	0	3	0	3
nucleosome assembly protein 1	PFL0185c		0	3	0	3
coat protein gamma subunit	PF11_0463		0	2	0	2
ATP-specific succinyl-CoA sythetase beta subunit	PF14_0295	Q8ILE9	0	2	0	2
DNA ligase 1	MAL13P1.22	Q8IES4	0	2	0	2
ATP-dependent CLP protease	PF14_0063	Q8IM28	0	2	0	2
replication factor C subunit 4	PFL2005w	Q8I512	0	2	0	2
phosphatase	PF14_0614		0	2	0	2
nucleic acid binding protein (PfAlba2)	MAL13P1.233		0	2	0	2
tubulin gamma chain	PF08_0125	Q8IAN7	0	2	0	2
GTP cyclohydrolase 1	PFL1155w	Q8I5H7	0	2	0	2
CCCH-type Zn-finger protein	PFL2150c	Q8I4Y3	0	2	0	2
Rab5a GTPase	PFB0500c	O96193	0	2	0	2
conserved plasmodium protein	MAL7P1.13	C0H4K2	0	2	0	3
chromodomain-helicase-DNA-binding protein 1 homolog	PF10_0232		0	2	0	3
thioredoxin	MAL13P1.225	Q8IDP4	0	2	0	2
conserved plasmodium protein	MAL8P1.103		0	2	0	2
protein phosphatase	MAL8P1.108	Q8IAU0	0	2	0	2
high mobility group protein	MAL8P1.72	Q8IB14	0	2	0	2
peptidyl-protyl cis trans isomerase	PF11_0164	Q8IIK8	0	2	0	2
nuclear preribosomal assembly protein	PF11_0259		0	2	0	2
kelch protein	PF13_0238		0	2	0	2
plasmepsin 2	PF14_0077		0	2	0	2
structure specific recognition protein	PF14_0393	Q8IL56	0	2	0	2
conserved plasmodium protein	PF14_0554	Q8IKQ0	0	2	0	2
replication factor C3	PF14_0601	Q8IKK4	0	2	0	2
orotate phosphoribosyltransferase	PFE0630c	Q8I3Y0	0	2	0	2
conserved plasmodium protein	PFE1025c	Q8I3Q6	0	2	0	2
protein phosphatase	PFL0300c	Q8I5Y5	0	2	0	2
Ism7 homologue	PFL0460w	Q8I5V6	0	2	0	2
DNA binding chaperone	PFL0815w	Q8I5N9	0	2	0	2
adenosine deaminase	PF10_0289	Q8IJA9	0	2	0	2
conserved plasmodium protein	PF14_0344		0	2	0	2
conserved plasmodium protein	PFC0430w		0	2	0	2
Pfmc-2TM Maurer's cleft two transmembrane protein	PF10_0390	Q8IJ11	0	2	0	2
rabGDI protein	PFL2060c	Q8I501	0	2	0	2
RNA binding protein	PFI1175c	Q8I2R8	0	4	0	6
SNARE protein	MAL13P1.16	Q0ZAF6	0	3	0	3
rhoptry neck protein 3	PFL2505c		0	9	0	10
conserved plasmodium protein	PF11_0246	Q8IIC8	0	6	0	6
thiredoxine peroxidase 1	PF14_0368	Q8IL80	0	4	0	4
replication licensing factor	PF13_0291	Q8IDF0	0	3	0	3
translation initiation factor E4	PFC0635c	O97266	0	3	0	4
DNA-directed RNA polymerase II	PFI1130c	Q8I2S6	0	3	0	3
glutathione-S-transferase	PF14_0187	Q8ILQ7	0	2	0	2
ATP synthase F1 alpha subunit	PFB0795w	O96252	0	2	0	2
helicase	PF14_0437	Q8IL13	0	3	0	4
casein kinase 2 beta chain	PF11_0048		1	9	1	31
histone h2a variant	PFC0920w	O97320	1	5	2	25
histone h2b	PF11_0062	Q8IIV1	1	5	2	11
glutamate-riche protein	PF10_0344		1	6	1	9
glutaminyl-tRNA synthetase	PF13_0170	Q8IE10	1	7	1	8
peptide chain release factor subunit 1	PFB0550w		1	6	1	6
DNA-directed RNA polymerase II second largest subunit	PFB0715w	O96236	1	6	1	6
protein disulfide isomerase	PF11_0352	Q8II23	1	5	1	5
conserved plasmodium protein	PF10_0246	Q8IJF2	1	4	1	5
RNA helicase	PF08_0096	Q8IAU1	1	4	1	5
merozoite surface protein 2 precursor	PFB0300c	P50498	1	3	1	4
liver stage antigen 3	PFB0915w		1	2	2	4
eukaryotic translation initiation factor 2 gamma subunit	PF14_0104		1	4	1	4
signal recognition particle SRP54	PF14_0477	Q8IKX4	1	3	1	4
10b antigen	PF10_0213		1	3	1	5
aspartyl-tRNA synthetase	PFA0145c	Q8I2B1	1	3	1	3
conserved protein	PF14_0329	Q8ILB6	1	3	1	3
nascent polypeptide associated complex alpha chain	PFF1050w		1	3	1	3
eukaryotic translation initiation factor 2 beta	PF10_0103		1	3	1	3
histone h3	PFF0510w	C6KSV0	1	5	3	13
casein kinase 2 alpha subunit	PF11_0096	Q8IIR9	1	16	1	161
conserved plasmodium protein (PfAlba4)	MAL13P1.237		2	9	2	9
acyl-CoA synthetase PfACS5	PF07_0129	Q8I6Z1	2	9	2	9
mature parasite-infected erythrocyte surface antigen or PfEMP2	PFE0040c	Q8I492	2	9	2	11
DNA/RNA binding protein (PfAlba1)	PF08_0074		2	4	6	12
DNA/RNA binding protein (PfAlba3)	PF10_0063		2	6	2	6
histone h4	PF11_0061	Q8IIV2	2	6	2	11
rhopH3	PFI0265c		2	14	2	24
phosphoribosylpyrophosphate synthetase	PF13_0143	Q8IE67	3	9	4	18
polyadenylate-binding protein	PFL1170w		3	9	4	13
thioredoxin-related protein	PF13_0272	Q8IDH5	3	6	3	10
chaperonin, cpn60	PFL1545c	Q8I0V3	4	19	4	20
surface protein Pf113	PF14_0201	Q8ILP3	5	10	9	15
merozoite surface protein 7 precursor	PF13_0197	Q8IDX8	5	9	7	17
importin alpha	PF08_0087		5	11	7	11
conserved plasmodium protein	PFA0210c	Q8I298	5	10	5	11
small GTP-binding protein sar1	PFD0810w	Q8I1S0	6	10	10	20
FK506-binding protein-type peptidyl-propyl isomerase	PFL2275c	Q8I4V8	6	12	6	18
exported protein 2	PF14_0678	Q8IKC8	6	10	11	16
rhoptry-associated protein 2	PFE0080c	Q8I484	6	11	7	15
rhoptry associated protein 1	PF14_0102		7	13	7	13
QF122 antigen	PF10_0115		8	19	9	30
high molecular weight rhoptry protein 2	PFI1445w	C0H571	10	17	13	30
26S proteasome regulatory complex subunit	PF11_0303		1	2	1	2
proteasonme regulatory component	MAL13P1.190	Q8IDV2	1	2	1	2
V-type H(+)-translocating pyrophosphatase	PF14_0541	Q8IKR1	1	2	1	2
dihydrolipaminde acyltransferase	PFC0170c	O97227	1	2	1	2
glutathione peroxidase	PFL0565		1	2	1	2
conserved plasmodium protein	PFL1685w	Q8I573	1	2	1	2
translation initiation factor SUI1	PFL2095w	Q8I4Z4	1	2	1	2

## Sheet: Feuil2
nbr de protéines différentes dans chaque pathway
METABOLICS PATHWAYS	CK2b1
lipids	2
nucleotides	2
amino acids	5
carbohydrates	3
cofactors and other substrates	1
redox metabolism	5
hemoglobin digestion	1
organellar functions	9
protein traffic	13
replication	9
mitosis an chromosome separation	18
transcription	9
translation	13
post-translational modification	24
transport	3
cell-cell interactions	1
morphological development of blood forms	0
invasion and motility	9

## Sheet: Feuil3
MITOSIS AND CHROMOSOME SEPARATION	CK2b1
CENTRIOLE PROTEINS	1
CENTROSOMES PROTEINS	6
CHROMOSOME DYNAMICS IN CELL CYCLE THAT LEADS TO ANAPHASE	0
HISTONE LYSINE METHYLATION	0
KINETOCHORES POWER CHROMOSOME MOVEMENTS IN MITOSIS	1
NUCLEOSOME ASSEMBLY AND REGULATION	12
PROTEINS INVOLVED IN STEPS DURING PASSAGE THROUGH PROPHASE	1
PUTATIVE ORGANIZATION OF THE KINETOCHORE	2
REGULATION OF SPINDLE MICROTUBULE DYNAMICS	1
STRUCTURE AND ORGANIZATION OF CENTROMERIC CHROMATIN	2
STRUCTURE OF THE MITOTIC CENTROSOME	1
THE MITOTIC SPINDLE OF P.FALCIPARUM	0
POST-TRANSLATIONAL MODIFICATION	CK2b1
14-3-3 PROTEIN	0
ACTIVATION OF eiF5A	0
CALCIUM-CALMODULIN ACTIVATION OF PROTEIN KINASES	4
CHAPERONE-ASSISTED PROTEIN FOLDING	4
COTRANSLATIONAL CLEAVAGE OFN-TERMINAL METHIONINERESUDUES AN N-TERMINAL ACETYLATION	0
GENES CODING FOR CHAPERONES AND THEIR REGULATORS	4
GENES CODING FOR COMPONENTS OF THE PROTEASOME DEGRADATION MACHINERY AND THEIR TIMED TRANSCRIPTION	2
GENES CODING FOR GPI-ANCHORED MEMBRANES PROTEINS	2
HISTONE ACETYLATION	6
HISTONE LYSINE METHYLATION	0
N-MYRISTOYALTION, S-ACYLATION AND PRENYLATION OF PROTEINS	1
PEPTIDASES AND PROTEASES	2
PHOSPHATASES OF PLASMODIUM FALCIPARUM AND THEIR TIMED EXPRESSION	0
PLASMODIUM FALCIPARUM CHROMATIN LANDSCAPE	0
PLASMODIUM FALCIPARUM HISTONE ACETYLATION AND METHYLATION	0
POST-TRANSLATIONAL MODIFICATION-SUMOYLATION	0
POST-TRANSLATIONAL MODIFICATION OF ELONGATION FACTOR 2	0
PROTEASOME-MEDIATED DEGRADATION OF NON-NATIVE ER PROTEINS	0
PROTEASOME-MEDIATED PROTEOLYSIS OF UBIQUINATED PROTEINS	2
PROTEIN ARGININE METHYLATION	3
PROTEIN KINASE CODING GENES	4
PROTEIN PHOSPHORYLATION	3
ANAPHASE PROMOTING COMPLEX UBIQUITIN-LIGASE	0
SCF (Skp1-Cullin-F-box) UBIQUITINE LIGASE	0
