# Supplementary material for: Involvement of Plasmodium falciparum protein kinase CK2 in the chromatin assembly pathway
Source: BMC Biol. 2012 Jan 31;10:5. doi: 10.1186/1741-7007-10-5 (PMC3296614; doi:10.1186/1741-7007-10-5)
Supplement: Additional file 4 — Additional Table A3. List of proteins identified by mass spectrometry analysis of protein complexes immunoprecipitated from the parasite line expressing hemagglutinin-tagged PfCK2β2. [file 1741-7007-10-5-S4.XLSX]

## Sheet: Feuil1
	plasmo db	unique peptide 3D7A	unique peptide CK2b1	total peptide 3D7A	total peptide CK2b1
casein kinase 2 beta chain	PF13_0232	0	10	0	33
chromodomain-helicase-DNA-binding protein homolog	PF10_0232	0	5	0	6
EH(Esp15 homology) protein	PFC0190c	0	4	0	5
conserved plasmodium protein	PF13_0243	0	4	0	7
moving junction protein	PF11_0168	0	4	0	4
plasmodium exported protein (PHISTa)	PFD0090c	0	3	0	5
chromosome segregation protein	MAL13P1.96	0	3	0	3
MIF4G domain containing protein	PF11_0086	0	2	0	4
rifin	PFD1020c	0	4	0	4
cysteine desulfurase	MAL7P1.150	0	3	0	3
DNA topoisomerase	PF14_0316	0	3	0	3
v-type ATPase subunit C	PFA0300c	0	2	0	2
nucleosome assembly protein	PFI0930c	0	2	0	2
replication factor C subunit 2	PFB0840w	0	2	0	3
conserved plasmodium protein	PFF0220w	0	2	0	3
nucleosome assembly protein 1	PFL0185c	0	3	0	3
homologue of human HSPC025	PFF0590c	0	3	0	3
rhoptry neck proein 3	PFL2505c	0	2	0	2
alpha/beta hydrolase	PF11_0441	0	2	0	2
phenylalanyl-tRNA synthetase beta chain	PFA0480w	0	2	0	2
Smarca-related protein	PFF1185w	0	2	0	2
sec14-like cytosolic factor or phosphatidylinositol/…	PFF1450w	0	2	0	2
succinyl CoA synthetase alpha subunit	PF11_0097	0	2	0	3
cAMP-dependent protein kinase catalytic subunit	PFI1685w	0	2	0	2
plasmodium exported protein	MAL8P1.206	0	2	0	2
ribose-phosphate pyrophosphokinase	PF13_0157	0	2	0	2
Rab5a GTPase	PFB0500c	0	2	0	2
protein phosphatase	PFL0300c	0	2	0	2
replication factor C subunit 4	PFL2005w	0	2	0	2
exportin 1 -like protein	MAL13P1.83	0	2	0	4
replication licensing factor	PF13_0291	0	2	0	2
ATP synthase F1 alpha subunit	PFB0795w	0	2	0	2
casein kinase 2 beta chain	PF11_0048	1	11	1	24
DNA-directed RNA polymerase II second largest subunit	PFB0715w	1	7	1	7
histone h2b	PF11_0062	1	2	2	3
histone h2a variant	PFC0920w	1	2	2	6
preptide chain release factor subunit 1	PFB0550w	1	5	1	5
glutaminyl-tRNA synthetase	PF13_0170	1	4	1	4
protien disulfide isomerase	PF11_0352	1	3	1	3
26S proteasome AAA-ATPase subunit RPT3	PFD0665c	1	4	1	4
aspartyl-tRNA synthetase	PFA0145c	1	3	1	3
nascent polypeptide associated complex alpha chain	PFF1050w	1	3	1	3
eukaryotic translation initiation factor 2 beta	PF10_0103	1	2	1	2
conserved plasmodium protein	PF10_0246	1	2	1	3
ribonucleotide reductase small subunit	PF10_0154	1	2	1	2
26S proteasome regulatory complex subunit	PF11_0303	1	2	1	2
tRNA binding protein	PF14_0401	1	5	1	5
histone h3	PFF0510w	1	3	3	5
histidine-tRNA ligase	PF14_0428	1	3	1	3
casein kinase 2 alpha subunit	PF11_0096	1	17	1	188
eukaryotic translation initiation factor 3 subunit 7	PF10_0077	2	6	2	7
acyl-CoA synthtase PfACS5	PF07_0129	2	9	2	14
Rhoph3	PFI0265c	2	14	2	28
glutamate-tRNA ligase	PF13_0257	3	6	3	8
phosphoribosylpyrophosphate synthetase	PF13_0143	3	7	4	12
conserved plasmodium protein	PFF0835w	3	11	3	19
chaperonin cpn60	PFL1545c	4	14	4	17
importine alpha	PF08_0087	5	8	7	9
FK506-binding protein -type peptidyl-propyl isomerase	PFL2275c	6	10	6	11
QF122 antigen	PF10_0115	8	13	9	25
high molecular weight rhoptry protein-2	PFI1445w	10	18	13	31

## Sheet: Feuil2
METABOLICS PATHWAYS\ PARASITES	CK2b2
lipids	2
nucleotides	1
amino acids	4
carbohydrates	2
cofactors and other substrates	1
redox metabolism	2
hemoglobin digestion	0
organellar functions	6
protein traffic	5
replication	4
mitosis an chromosome separation	16
transcription	2
translation	9
post-translational modification	15
transport	3
cell-cell interactions	1
morphological development of blood forms	0
invasion and motility	2

## Sheet: Feuil3
MITOSIS AND CHROMOSOME SEPARATION	CK2b2
CENTRIOLE PROTEINS	0
CENTROSOMES PROTEINS	6
CHROMOSOME DYNAMICS IN CELL CYCLE THAT LEADS TO ANAPHASE	0
HISTONE LYSINE METHYLATION	0
KINETOCHORES POWER CHROMOSOME MOVEMENTS IN MITOSIS	1
NUCLEOSOME ASSEMBLY AND REGULATION	7
PROTEINS INVOLVED IN STEPS DURING PASSAGE THROUGH PROPHASE	2
PUTATIVE ORGANIZATION OF THE KINETOCHORE	1
REGULATION OF SPINDLE MICROTUBULE DYNAMICS	1
STRUCTURE AND ORGANIZATION OF CENTROMERIC CHROMATIN	1
STRUCTURE OF THE MITOTIC CENTROSOME	0
THE MITOTIC SPINDLE OF P.FALCIPARUM	0
POST-TRANSLATIONAL MODIFICATION	CK2b2
14-3-3 PROTEIN	0
ACTIVATION OF eiF5A	0
CALCIUM-CALMODULIN ACTIVATION OF PROTEIN KINASES	3
CHAPERONE-ASSISTED PROTEIN FOLDING	2
COTRANSLATIONAL CLEAVAGE OFN-TERMINAL METHIONINERESUDUES AN N-TERMINAL ACETYLATION	0
GENES CODING FOR CHAPERONES AND THEIR REGULATORS	2
GENES CODING FOR COMPONENTS OF THE PROTEASOME DEGRADATION MACHINERY AND THEIR TIMED TRANSCRIPTION	2
GENES CODING FOR GPI-ANCHORED MEMBRANES PROTEINS	0
HISTONE ACETYLATION	3
HISTONE LYSINE METHYLATION	0
N-MYRISTOYALTION, S-ACYLATION AND PRENYLATION OF PROTEINS	1
PEPTIDASES AND PROTEASES	1
PHOSPHATASES OF PLASMODIUM FALCIPARUM AND THEIR TIMED EXPRESSION	0
PLASMODIUM FALCIPARUM CHROMATIN LANDSCAPE	0
PLASMODIUM FALCIPARUM HISTONE ACETYLATION AND METHYLATION	0
POST-TRANSLATIONAL MODIFICATION-SUMOYLATION	0
POST-TRANSLATIONAL MODIFICATION OF ELONGATION FACTOR 2	0
PROTEASOME-MEDIATED DEGRADATION OF NON-NATIVE ER PROTEINS	0
PROTEASOME-MEDIATED PROTEOLYSIS OF UBIQUINATED PROTEINS	2
PROTEIN ARGININE METHYLATION	1
PROTEIN KINASE CODING GENES	4
PROTEIN PHOSPHORYLATION	1
ANAPHASE PROMOTING COMPLEX UBIQUITIN-LIGASE	0
SCF (Skp1-Cullin-F-box) UBIQUITINE LIGASE	0
