# Supplementary material for: Involvement of Plasmodium falciparum protein kinase CK2 in the chromatin assembly pathway
Source: BMC Biol. 2012 Jan 31;10:5. doi: 10.1186/1741-7007-10-5 (PMC3296614; doi:10.1186/1741-7007-10-5)
Supplement: Additional file 5 — Additional Table A4. Mass spectrometry data from immunoprecipitates obtained with PfCK2β1 and PfCK2β2 hemagglutinin-tagged transgenic lines, highlighting the significant overlap in the identity of recovered proteins, and the occurrence of potential interactors that are unique to either PfCK2 regulatory subunit. Note that the data are not sufficient to draw statistically supported conclusions about the possible restriction of proteins to the interactome list of one or the other β subunit, and that this table must be considered as a preliminary dataset only. [file 1741-7007-10-5-S5.XLSX]

## Sheet: final
Protein	PlasmoDB	Unweighted spectrum count PfCK2β1 (3D7/ tagged)	Unweighted spectrum count PfCK2β2 (3D7/ tagged)
chromosome segregation protein	MAL13P1.96	0 / 8	0 / 3
plasmodium exported protein	MAL8P1.206	0 / 3	0 / 2
acyl-CoA synthtase PfACS5	PF07_0129	2 / 9	2 / 14
importine alpha	PF08_0087	7 / 11	7 / 9
eukaryotic translation initiation factor 2 beta	PF10_0103	1 / 3	1 / 2
QF122 antigen	PF10_0115	9 / 30	9 / 25
chromodomain-helicase-DNA-binding protein homolog	PF10_0232	0 / 3	0 / 6
conserved plasmodium protein	PF10_0246	1 / 5	1 / 3
casein kinase 2 beta 1	PF11_0048	1 / 31	1 / 24
histone h2b	PF11_0062	2 / 11	2 / 3
casein kinase 2 alpha subunit	PF11_0096	1 / 161	1 / 188
moving junction protein	PF11_0168	0 / 9	0 / 4
26S proteasome regulatory complex subunit	PF11_0303	1 / 2	1 / 2
protien disulfide isomerase	PF11_0352	1 / 5	1 / 3
phosphoribosylpyrophosphate synthetase	PF13_0143	4 / 18	4 / 12
glutaminyl-tRNA synthetase	PF13_0170	1 / 8	1 / 4
casein kinase 2 beta 2	PF13_0232	0 / 37	0 / 33
conserved plasmodium protein	PF13_0243	0 / 17	0 / 7
replication licensing factor	PF13_0291	0 / 3	0 / 2
aspartyl-tRNA synthetase	PFA0145c	1 / 3	1 / 3
Rab5a GTPase	PFB0500c	0 / 2	0 / 2
preptide chain release factor subunit 1	PFB0550w	1 / 6	1 / 5
DNA-directed RNA polymerase II second largest subunit	PFB0715w	1 / 6	1 / 7
ATP synthase F1 alpha subunit	PFB0795w	0 / 2	0 / 2
replication factor C subunit 2	PFB0840w	0 / 4	0 / 3
histone h2a variant	PFC0920w	2 / 25	2 / 6
histone h3	PFF0510w	3 / 13	3 / 5
nascent polypeptide associated complex alpha chain	PFF1050w	1 / 3	1 / 3
Smarca-related protein	PFF1185w	0 / 8	0 / 2
Rhoph3	PFI0265c	2 / 24	2 / 28
nucleosome assembly protein (NAPS)	PFI0930c	0 / 4	0 / 2
high molecular weight rhoptry protein-2	PFI1445w	13 / 30	13 / 31
nucleosome assembly protein 1 (NAPL)	PFL0185c	0 / 3	0 / 3
protein phosphatase	PFL0300c	0 / 2	0 / 2
chaperonin cpn60	PFL1545c	4 / 20	4 / 17
replication factor C subunit 4	PFL2005w	0 / 2	0 / 2
FK506-binding protein -type peptidyl-propyl isomerase	PFL2275c	6 / 18	6 / 11
conserved plasmodium protein (PfAlba4)	MAL13P1.237	2 / 9	2 / 4
rhoptry neck proein 3	PFL2505c	0 / 10	0 / 2
DNA/RNA binding protein (PfAlba1)	PF08_0074	6 / 12	6 / 7
histone h2a	PFF0860c	0 / 35	x
RNA binding protein	PFF0250w	0 / 6	x
minichromosome maintenance protein 3	PFE1345c	0 / 6	x
histone h2b	PF07_0054	0 / 4	x
casein kinase 1	PF11_0377	0 / 4	x
merozoite capping protein 1	PF10_0268	0 / 4	x
cytosolic preribosomal GTP binding protein	PFE1215c	0 / 4	x
tyrosyl-tRNA synthetase	MAL8P1.125	0 / 4	x
conserved plasmodium protein	PFI0610w	0 / 5	x
RNA binding protein	PFI1435w	0 / 4	x
signal recognition particle SRP19	PFL0785c	0 / 3	x
conserved plasmodium protein	MAL8P1.62	0 / 3	x
conserved plasmodium protein	PF14_0434	0 / 4	x
dynamin like protein	PF10_0368	0 / 3	x
protein phosphatase	PF11_0281	0 / 3	x
ATP-dependent DNA helicase	PF13_0330	0 / 3	x
probable protein	PFF0335c	0 / 3	x
coat protein gamma subunit	PF11_0463	0 / 2	x
ATP-specific succinyl-CoA sythetase beta subunit	PF14_0295	0 / 2	x
DNA ligase 1	MAL13P1.22	0 / 2	x
ATP-dependent CLP protease	PF14_0063	0 / 2	x
phosphatase	PF14_0614	0 / 2	x
nucleic acid binding protein (PfAlba2)	MAL13P1.233	0 / 2	x
tubulin gamma chain	PF08_0125	0 / 2	x
GTP cyclohydrolase 1	PFL1155w	0 / 2	x
CCCH-type Zn-finger protein	PFL2150c	0 / 2	x
conserved plasmodium protein	MAL7P1.13	0 / 3	x
thioredoxin	MAL13P1.225	0 / 2	x
conserved plasmodium protein	MAL8P1.103	0 / 2	x
protein phosphatase	MAL8P1.108	0 / 2	x
high mobility group protein	MAL8P1.72	0 / 2	x
peptidyl-protyl cis trans isomerase	PF11_0164	0 / 2	x
nuclear preribosomal assembly protein	PF11_0259	0 / 2	x
kelch protein	PF13_0238	0 / 2	x
plasmepsin 2	PF14_0077	0 / 2	x
structure specific recognition protein	PF14_0393	0 / 2	x
conserved plasmodium protein	PF14_0554	0 / 2	x
replication factor C3	PF14_0601	0 / 2	x
orotate phosphoribosyltransferase	PFE0630c	0 / 2	x
conserved plasmodium protein	PFE1025c	0 / 2	x
Ism7 homologue	PFL0460w	0 / 2	x
DNA binding chaperone	PFL0815w	0 / 2	x
adenosine deaminase	PF10_0289	0 / 2	x
conserved plasmodium protein	PF14_0344	0 / 2	x
conserved plasmodium protein	PFC0430w	0 / 2	x
Pfmc-2TM Maurer's cleft two transmembrane protein	PF10_0390	0 / 2	x
rabGDI protein	PFL2060c	0 / 2	x
RNA binding protein	PFI1175c	0 / 6	x
SNARE protein	MAL13P1.16	0 / 3	x
conserved plasmodium protein	PF11_0246	0 / 6	x
thiredoxine peroxidase 1	PF14_0368	0 / 4	x
translation initiation factor E4	PFC0635c	0 / 4	x
DNA-directed RNA polymerase II	PFI1130c	0 / 3	x
glutathione-S-transferase	PF14_0187	0 / 2	x
helicase	PF14_0437	0 / 4	x
glutamate-riche protein	PF10_0344	1 / 9	x
RNA helicase	PF08_0096	1 / 5	x
merozoite surface protein 2 precursor	PFB0300c	1 / 4	x
liver stage antigen 3	PFB0915w	2 / 4	x
eukaryotic translation initiation factor 2 gamma subunit	PF14_0104	1 / 4	x
signal recognition particle SRP54	PF14_0477	1 / 4	x
10b antigen	PF10_0213	1 / 5	x
conserved protein	PF14_0329	1 / 3	x
mature parasite-infected erythrocyte surface antigen or PfEMP2	PFE0040c	2 / 11	x
histone h4	PF11_0061	2 / 11	x
polyadenylate-binding protein	PFL1170w	4 / 13	x
thioredoxin-related protein	PF13_0272	3 / 10	x
surface protein Pf113	PF14_0201	9 / 15	x
merozoite surface protein 7 precursor	PF13_0197	7 / 17	x
conserved plasmodium protein	PFA0210c	5 / 11	x
small GTP-binding protein sar1	PFD0810w	10 / 20	x
exported protein 2	PF14_0678	11 / 16	x
rhoptry-associated protein 2	PFE0080c	7 / 15	x
rhoptry associated protein 1	PF14_0102	7 / 13	x
proteasonme regulatory component	MAL13P1.190	1 / 2	x
V-type H(+)-translocating pyrophosphatase	PF14_0541	1 / 2	x
dihydrolipaminde acyltransferase	PFC0170c	1 / 2	x
glutathione peroxidase	PFL0565	1 / 2	x
conserved plasmodium protein	PFL1685w	1 / 2	x
translation initiation factor SUI1	PFL2095w	1 / 2	x
DNA/RNA binding protein (PfAlba3)	PF10_0063	2 / 6	x
EH(Esp15 homology) protein	PFC0190c	x	0 / 5
plasmodium exported protein (PHISTa)	PFD0090c	x	0 / 5
MIF4G domain containing protein	PF11_0086	x	0 / 4
rifin	PFD1020c	x	0 / 4
cysteine desulfurase	MAL7P1.150	x	0 / 3
DNA topoisomerase	PF14_0316	x	0 / 3
v-type ATPase subunit C	PFA0300c	x	0 / 2
conserved plasmodium protein	PFF0220w	x	0 / 3
homologue of human HSPC025	PFF0590c	x	0 / 3
alpha/beta hydrolase	PF11_0441	x	0 / 2
phenylalanyl-tRNA synthetase beta chain	PFA0480w	x	0 / 2
sec14-like cytosolic factor or phosphatidylinositol/…	PFF1450w	x	0 / 2
succinyl CoA synthetase alpha subunit	PF11_0097	x	0 / 3
cAMP-dependent protein kinase catalytic subunit	PFI1685w	x	0 / 2
ribose-phosphate pyrophosphokinase	PF13_0157	x	0 / 2
exportin 1 -like protein	MAL13P1.83	x	0 / 4
26S proteasome AAA-ATPase subunit RPT3	PFD0665c	x	1 / 4
ribonucleotide reductase small subunit	PF10_0154	x	1 / 2
tRNA binding protein	PF14_0401	x	1 / 5
histidine-tRNA ligase	PF14_0428	x	1 / 3
eukaryotic translation initiation factor 3 subunit 7	PF10_0077	x	2 / 7
glutamate-tRNA ligase	PF13_0257	x	3 / 8
conserved plasmodium protein	PFF0835w	x	3 / 19
